# Supplementary material for: Host Suitability for Crapemyrtle Bark Scale (Acanthococcus lagerstroemiae) Differed Significantly among Crapemyrtle Species
Source: Insects. 2020 Dec 23;12(1):6. doi: 10.3390/insects12010006 (PMC7823534; doi:10.3390/insects12010006)
Supplement: Supplementary file 1 [file insects-12-00006-s001.zip]

Archive with 8 entries (7 files):
- supplymentary-lagerstroemia/
- __MACOSX/._supplymentary-lagerstroemia
- supplymentary-lagerstroemia/.DS_Store
- __MACOSX/supplymentary-lagerstroemia/._.DS_Store
- supplymentary-lagerstroemia/Table S2-CMBS females-Tukey HSD All Pairwise Comparisons - species*time .xlsx
- __MACOSX/supplymentary-lagerstroemia/._Table S2-CMBS females-Tukey HSD All Pairwise Comparisons - species*time .xlsx
- supplymentary-lagerstroemia/Table S1-CMBS males-Tukey HSD All Pairwise Comparisons - species*time.xlsx
- __MACOSX/supplymentary-lagerstroemia/._Table S1-CMBS males-Tukey HSD All Pairwise Comparisons - species*time.xlsx
