# Supplementary material for: Host Suitability for Crapemyrtle Bark Scale (Acanthococcus lagerstroemiae) Differed Significantly among Crapemyrtle Species
Source: Insects. 2020 Dec 23;12(1):6. doi: 10.3390/insects12010006 (PMC7823534; doi:10.3390/insects12010006)
Supplement: Supplementary file 1 [file insects-12-00006-s001.zip › supplymentary-lagerstroemia/Table S2-CMBS females-Tukey HSD All Pairwise Comparisons - species*time .xlsx]

## Sheet: Table S2-CMBS females-Tukey HSD
Level	Letters	Least Squares Mean	Std Error	Lower 95%	Upper 95%
Lagerstroemia limii, 8	A	2.71487	0.270448	2.16964	3.2601
Lagerstroemia limii, 9	ABC	2.60265	0.270448	2.05742	3.14788
Lagerstroemia limii, 11	ABC	2.59357	0.270448	2.04834	3.13881
Lagerstroemia limii, 10	ABCD	2.52976	0.270448	1.98452	3.07499
Lagerstroemia limii, 7	ABCD	2.51637	0.270448	1.97114	3.06161
Lagerstroemia subcostata, 8	ABDEF	2.50071	0.270448	1.95548	3.04594
Lagerstroemia subcostata, 9	ABDEF	2.4798	0.270448	1.93456	3.02503
Lagerstroemia subcostata, 7	ABDEF	2.47888	0.270448	1.93365	3.02411
Lagerstroemia subcostata, 10	ABDEFG	2.42958	0.270448	1.88435	2.97481
Lagerstroemia limii, 12	ABCDEGHI	2.3393	0.270448	1.79407	2.88454
Lagerstroemia subcostata, 11	ABDEFGIJ	2.29243	0.270448	1.74719	2.83766
Lagerstroemia subcostata, 6	ABDEFGIJK	2.23381	0.270448	1.68858	2.77904
Lagerstroemia subcostata, 12	ABDEFGIJK	2.22059	0.270448	1.67536	2.76583
Lagerstroemia limii, 6	ABCDEFGHIJK	2.09066	0.270448	1.54543	2.63589
Lagerstroemia fauriei 'Kiowa', 7	ABCDEFGHJKL	2.08787	0.270448	1.54264	2.6331
Lagerstroemia fauriei 'Kiowa', 8	ABCDEFGHJKLM	2.06317	0.270448	1.51794	2.60841
Lagerstroemia fauriei 'Kiowa', 10	ABCDEFGHJKLMN	2.04091	0.270448	1.49567	2.58614
Lagerstroemia fauriei 'Kiowa', 9	ABCDEFGHIJKLMNO	1.98737	0.270448	1.44214	2.5326
Lagerstroemia fauriei 'Kiowa', 6	ABCDEFGHIJKLMNOP	1.92179	0.270448	1.37655	2.46702
Lagerstroemia fauriei 'Kiowa', 12	ABCDEFGHIJKLMNOPQRYZF1	1.80559	0.270448	1.26035	2.35082
Lagerstroemia indica 'Dynamite', 7	ABCDEFGHIJKLMNOPRZ	1.79168	0.270448	1.24645	2.33691
Lagerstroemia indica 'Dynamite', 6	ABCDEFGHIJKLMNOPRZ	1.76931	0.270448	1.22407	2.31454
Lagerstroemia indica 'Dynamite', 9	ABCDEFGHIJKLMNOPRZ	1.73021	0.270448	1.18497	2.27544
Lagerstroemia fauriei 'Kiowa', 11	ABCDEFGHIJKLMNOPQRYZF1	1.72964	0.270448	1.18441	2.27488
Lagerstroemia indica 'Dynamite', 8	ABCDEFGHIJKLMNOPRZ	1.71233	0.270448	1.1671	2.25757
Lagerstroemia speciosa, 9	ABCDEFGHIJKLMNOPQSTUVWYA1B1C1E1G1H1J1K1Q1R1T1U1V1X1Y1A2B2E2	1.58308	0.270448	1.03784	2.12831
Lagerstroemia subcostata, 5	ABCDEFGHIJKLMNOPQRTUVWXYZB1C1D1E1F1H1I1J1K1M1N1O1P1V1W1X1Y1Z1A2B2C2D2E2	1.56346	0.270448	1.01822	2.10869
Lagerstroemia speciosa, 10	ABCDEFGHIJKLMNOPQSTUVWYA1B1C1E1G1H1J1K1Q1R1T1U1V1X1Y1A2B2E2	1.55979	0.270448	1.01455	2.10502
Lagerstroemia indica 'Dynamite', 10	ABCDEFGHIJKLMNOPRSTVWXZA1B1D1E1L1M1O1P1Q1S1T1U1W1X1Y1C2D2E2	1.55896	0.270448	1.01373	2.10419
Lagerstroemia caudata, 10	ABCDEFGHIJKLMNOQRSTUVXF1G1H1I1J1L1M1N1O1Q1R1S1T1V1W1X1Z1A2C2	1.53673	0.270448	0.991494	2.08196
Lagerstroemia speciosa, 11	ABCDEFGHIJKLMNOPQSTUVWYA1B1C1E1G1H1J1K1Q1R1T1U1V1X1Y1A2B2E2	1.52793	0.270448	0.982696	2.07316
Lagerstroemia limii, 5	ABCDEFGHIJKLMNOPQRSUVWXYZA1C1D1E1F1G1I1J1K1L1N1O1P1R1S1T1U1Z1A2B2C2D2E2	1.51411	0.270448	0.968876	2.05934
Lagerstroemia caudata, 11	ABCDEFGHIJKLMNOPQRSTUVXYZA1B1C1D1E1F1G1H1I1J1L1M1N1O1Q1R1S1T1V1W1X1Z1A2C2	1.50423	0.270448	0.958995	2.04946
Lagerstroemia indica 'Dynamite', 11	ABCDEFGHIJKLMNOPRSTVWXZA1B1D1E1L1M1O1P1Q1S1T1U1W1X1Y1C2D2E2	1.50352	0.270448	0.958282	2.04875
Lagerstroemia speciosa, 8	ABCDEFGHIJKLMNOPQSTUVWYA1B1C1E1G1H1J1K1Q1R1T1U1V1X1Y1A2B2E2	1.48495	0.270448	0.939715	2.03018
Lagerstroemia caudata, 9	ABCDEFGHIJKLMNOPQRSTUVXYZA1B1C1D1E1F1G1H1I1J1L1M1N1O1Q1R1S1T1V1W1X1Z1A2C2	1.47942	0.270448	0.934186	2.02465
Lagerstroemia indica 'Dynamite', 12	ABCDEFGHIJKLMNOPRSTVWXZA1B1D1E1L1M1O1P1Q1S1T1U1W1X1Y1C2D2E2	1.44005	0.270448	0.894816	1.98528
Lagerstroemia caudata, 8	ABCDEFGHIJKLMNOPQRSTUVXYZA1B1C1D1E1F1G1H1I1J1L1M1N1O1Q1R1S1T1V1W1X1Z1A2C2	1.41668	0.270448	0.871443	1.96191
Lagerstroemia fauriei 'Kiowa', 5	ABCDEFGHIJKLMNOPQRSTUWXYZA1B1C1D1F1G1H1I1K1L1M1N1P1Q1R1S1U1V1W1Y1Z1B2D2	1.40477	0.270448	0.859538	1.95
Lagerstroemia indica 'Dynamite', 5	ABCDEFGHIJKLMNOPQRSTVWXYZA1B1D1E1F1G1H1I1J1K1L1M1O1P1Q1S1T1U1W1X1Y1C2D2E2	1.35046	0.270448	0.805228	1.89569
Lagerstroemia speciosa, 12	ABCDEFGHIJKLMNOPQRSTUVWYZA1B1C1E1F1G1H1J1K1L1M1N1O1P1Q1R1T1U1V1X1Y1A2B2E2	1.29163	0.270448	0.746396	1.83686
Lagerstroemia caudata, 12	ABCDEFGHIJKLMNOPQRSTUVXYZA1B1C1D1E1F1G1H1I1J1L1M1N1O1Q1R1S1T1V1W1X1Z1A2C2	1.24857	0.270448	0.703333	1.7938
Lagerstroemia limii, 3	EFGHIJKLMNOPQRSTUVWXYZA1B1C1D1E1F1G1H1I1J1K1L1M1N1O1P1Q1R1S1T1U1V1W1X1Y1Z1A2B2C2D2E2	1.18479	0.270448	0.639556	1.73002
Lagerstroemia speciosa, 7	ABCDEFGHIJKLMNOPQRSTUVWXYZA1B1C1D1E1F1G1H1I1J1K1L1M1N1O1P1Q1R1S1T1U1V1W1X1Y1Z1A2B2C2D2E2	1.10823	0.270448	0.562998	1.65346
Lagerstroemia limii, 4	FJKLMNOPQRSTUVWXYZA1B1C1D1E1F1G1H1I1J1K1L1M1N1O1P1Q1R1S1T1U1V1W1X1Y1Z1A2B2C2D2E2	1.03207	0.270448	0.486838	1.5773
Lagerstroemia fauriei 'Kiowa', 3	BCDEFGHIJKLMNOPQRSTUVWXYZA1B1C1D1E1F1G1H1I1J1K1L1M1N1O1P1Q1R1S1T1U1V1W1X1Y1Z1A2B2C2D2E2	1.0302	0.270448	0.484971	1.57544
Lagerstroemia fauriei 'Kiowa', 4	BCDEFGHIJKLMNOPQRSTUVWXYZA1B1C1D1E1F1G1H1I1J1K1L1M1N1O1P1Q1R1S1T1U1V1W1X1Y1Z1A2B2C2D2E2	1.0138	0.270448	0.468565	1.55903
Lagerstroemia subcostata, 4	CHLMNOPQRSTUVWXYZA1B1C1D1E1F1G1H1I1J1K1L1M1N1O1P1Q1R1S1T1U1V1W1X1Y1Z1A2B2C2D2E2	0.998545	0.270448	0.453312	1.54378
Lagerstroemia caudata, 7	DEFGHIJKLMNOPQRSTUVWXYZA1B1C1D1E1F1G1H1I1J1K1L1M1N1O1P1Q1R1S1T1U1V1W1X1Y1Z1A2B2C2D2E2	0.935393	0.270448	0.39016	1.48063
Lagerstroemia indica 'Dynamite', 4	GHIJKLMNOPQRSTUVWXYZA1B1C1D1E1F1G1H1I1J1K1L1M1N1O1P1Q1R1S1T1U1V1W1X1Y1Z1A2B2C2D2E2	0.842113	0.270448	0.29688	1.38735
Lagerstroemia subcostata, 3	HLMNOPQRSTUVWXYZA1B1C1D1E1F1G1H1I1J1K1L1M1N1O1P1Q1R1S1T1U1V1W1X1Y1Z1A2B2C2D2E2	0.818282	0.270448	0.273049	1.36351
Lagerstroemia speciosa, 6	GHIJKLMNOPQRSTUVWXYZA1B1C1D1E1F1G1H1I1J1K1L1M1N1O1P1Q1R1S1T1U1V1W1X1Y1Z1A2B2C2D2E2	0.810455	0.270448	0.265222	1.35569
Lagerstroemia fauriei 'Kiowa', 2	IOPQRSTUVWXYZA1B1C1D1E1F1G1H1I1J1K1L1M1N1O1P1Q1R1S1T1U1V1W1X1Y1Z1A2B2C2D2E2	0.787871	0.270448	0.242638	1.3331
Lagerstroemia indica 'Dynamite', 3	HIJKLMNOPQRSTUVWXYZA1B1C1D1E1F1G1H1I1J1K1L1M1N1O1P1Q1R1S1T1U1V1W1X1Y1Z1A2B2C2D2E2	0.777479	0.270448	0.232246	1.32271
Lagerstroemia caudata, 6	JKLMNOPQRSTUVWXYZA1B1C1D1E1F1G1H1I1J1K1L1M1N1O1P1Q1R1S1T1U1V1W1X1Y1Z1A2B2C2D2E2	0.69306	0.270448	0.147827	1.23829
Lagerstroemia caudata, 4	KLMNOPQRSTUVWXYZA1B1C1D1E1F1G1H1I1J1K1L1M1N1O1P1Q1R1S1T1U1V1W1X1Y1Z1A2B2C2D2E2	0.654596	0.270448	0.109363	1.19983
Lagerstroemia caudata, 3	KLMNOPQRSTUVWXYZA1B1C1D1E1F1G1H1I1J1K1L1M1N1O1P1Q1R1S1T1U1V1W1X1Y1Z1A2B2C2D2E2	0.641426	0.270448	0.0961934	1.18666
Lagerstroemia speciosa, 5	KLMNOPQRSTUVWXYZA1B1C1D1E1F1G1H1I1J1K1L1M1N1O1P1Q1R1S1T1U1V1W1X1Y1Z1A2B2C2D2E2	0.615033	0.270448	0.0697997	1.16027
Lagerstroemia limii, 2	LMNOPQRSTUVWXYZA1B1C1D1E1F1G1H1I1J1K1L1M1N1O1P1Q1R1S1T1U1V1W1X1Y1Z1A2B2C2D2E2	0.577465	0.270448	0.0322316	1.1227
Lagerstroemia speciosa, 4	MNOPQRSTUVWXYZA1B1C1D1E1F1G1H1I1J1K1L1M1N1O1P1Q1R1S1T1U1V1W1X1Y1Z1A2B2C2D2E2	0.433677	0.270448	-0.111556	0.97891
Lagerstroemia subcostata, 2	NOPQRSTUVWXYZA1B1C1D1E1F1G1H1I1J1K1L1M1N1O1P1Q1R1S1T1U1V1W1X1Y1Z1A2B2C2D2E2	0.41015	0.270448	-0.135083	0.955383
Lagerstroemia caudata, 2	OPQRSTUVWXYZA1B1C1D1E1F1G1H1I1J1K1L1M1N1O1P1Q1R1S1T1U1V1W1X1Y1Z1A2B2C2D2E2	0.359727	0.270448	-0.185506	0.90496
Lagerstroemia caudata, 5	PWYZA1B1C1D1E1K1P1U1Y1B2D2E2	0.318081	0.270448	-0.227152	0.863314
Lagerstroemia indica 'Dynamite', 2	QUYC1F1G1H1I1J1K1N1R1V1Z1A2B2	0.200687	0.270448	-0.344546	0.74592
Lagerstroemia speciosa, 3	RXZD1F1I1L1M1N1O1P1S1W1Z1C2D2	0.200687	0.270448	-0.344546	0.74592
Lagerstroemia subcostata, 1	SA1G1L1Q1R1S1T1U1	-4.996e-15	0.270448	-0.545233	0.545233
Lagerstroemia limii, 1	TB1H1M1Q1V1W1X1Y1	-6.21725e-15	0.270448	-0.545233	0.545233
Lagerstroemia indica 'Dynamite', 1	UC1N1R1V1Z1A2B2	-8.34055e-15	0.270448	-0.545233	0.545233
Lagerstroemia speciosa, 1	XD1I1S1W1Z1C2D2	-8.60423e-15	0.270448	-0.545233	0.545233
Lagerstroemia speciosa, 2	XD1I1S1W1Z1C2D2	-8.61811e-15	0.270448	-0.545233	0.545233
Lagerstroemia fauriei 'Kiowa', 1	VE1J1O1T1X1A2C2E2	-8.96505e-15	0.270448	-0.545233	0.545233
Lagerstroemia caudata, 1	WK1P1U1Y1B2D2E2	-9.49241e-15	0.270448	-0.545233	0.545233
