# Supplementary material for: Host Suitability for Crapemyrtle Bark Scale (Acanthococcus lagerstroemiae) Differed Significantly among Crapemyrtle Species
Source: Insects. 2020 Dec 23;12(1):6. doi: 10.3390/insects12010006 (PMC7823534; doi:10.3390/insects12010006)
Supplement: Supplementary file 1 [file insects-12-00006-s001.zip › supplymentary-lagerstroemia/Table S1-CMBS males-Tukey HSD All Pairwise Comparisons - species*time.xlsx]

## Sheet: Table S1-CMBS males-Tukey HSD A
Level	Letters	Least Squares Mean	Std Error	Lower 95%	Upper 95%
Lagerstroemia subcostata, 8	AB	3.00687	0.307022	2.38924	3.62449
Lagerstroemia limii, 8	AC	2.96577	0.307022	2.34815	3.5834
Lagerstroemia subcostata, 9	ABC	2.939	0.307022	2.32137	3.55662
Lagerstroemia limii, 9	AC	2.92618	0.307022	2.30856	3.54381
Lagerstroemia subcostata, 10	ABC	2.89504	0.307022	2.27741	3.51266
Lagerstroemia limii, 11	AC	2.88001	0.307022	2.26239	3.49763
Lagerstroemia limii, 10	AC	2.87441	0.307022	2.25679	3.49204
Lagerstroemia subcostata, 7	ABCD	2.76396	0.307022	2.14633	3.38158
Lagerstroemia limii, 7	ABCD	2.74316	0.307022	2.12554	3.36078
Lagerstroemia subcostata, 11	ABCDE	2.66763	0.307022	2.05001	3.28525
Lagerstroemia limii, 12	ABCDEFG	2.63045	0.307022	2.01283	3.24808
Lagerstroemia limii, 6	ABCDEFG	2.62949	0.307022	2.01187	3.24711
Lagerstroemia subcostata, 12	ABCDEGH	2.59879	0.307022	1.98117	3.21641
Lagerstroemia limii, 5	ABCDEFGHIJOQ	2.48792	0.307022	1.8703	3.10554
Lagerstroemia subcostata, 6	ABCDEGHIJQ	2.47908	0.307022	1.86146	3.0967
Lagerstroemia subcostata, 5	ABCDEGHIJKLQR	2.3676	0.307022	1.74998	2.98523
Lagerstroemia fauriei 'Kiowa', 6	ABCDEFGIJKLMOP	2.17792	0.307022	1.56029	2.79554
Lagerstroemia fauriei 'Kiowa', 8	ABCDEFGIJKLMOP	2.17154	0.307022	1.55392	2.78917
Lagerstroemia fauriei 'Kiowa', 9	ABCDEFGIJKLMOP	2.16376	0.307022	1.54614	2.78138
Lagerstroemia fauriei 'Kiowa', 10	ABCDEFGHIJKLMNOPQRST	2.12016	0.307022	1.50253	2.73778
Lagerstroemia indica 'Dynamite', 9	ABCDEFGHIKMN	2.09799	0.307022	1.48037	2.71561
Lagerstroemia fauriei 'Kiowa', 5	ABCDEFGHIJKLMNOPQRST	2.06429	0.307022	1.44666	2.68191
Lagerstroemia indica 'Dynamite', 7	ABCDEFGHIKMN	2.04875	0.307022	1.43113	2.66637
Lagerstroemia indica 'Dynamite', 6	ABCDEFGHIJKMNOQS	2.03308	0.307022	1.41546	2.6507
Lagerstroemia fauriei 'Kiowa', 7	ABCDEFGHIJKLMNOPQRST	2.03211	0.307022	1.41449	2.64973
Lagerstroemia indica 'Dynamite', 11	ABCDEFGHIJKMNOQS	1.97682	0.307022	1.35919	2.59444
Lagerstroemia indica 'Dynamite', 8	ABCDEFGHIJKMNOQS	1.97165	0.307022	1.35403	2.58928
Lagerstroemia indica 'Dynamite', 5	ABCDEFGHIJKMNOQS	1.97032	0.307022	1.3527	2.58794
Lagerstroemia indica 'Dynamite', 10	ABCDEFGHIJKMNOQS	1.96243	0.307022	1.3448	2.58005
Lagerstroemia fauriei 'Kiowa', 12	ABCDEFGHIJKLMNOPQRST	1.90733	0.307022	1.28971	2.52495
Lagerstroemia caudata, 7	ABCDEFGHIJKLMNOPQRST	1.82419	0.307022	1.20657	2.44181
Lagerstroemia caudata, 8	ABCDEFGHIJKLMNOPQRST	1.82052	0.307022	1.20289	2.43814
Lagerstroemia caudata, 6	ABCDEFGHIJKLMNOPQRST	1.72061	0.307022	1.10299	2.33823
Lagerstroemia fauriei 'Kiowa', 11	ABCDEFGHIJKLMNOPQRST	1.71254	0.307022	1.09492	2.33016
Lagerstroemia indica 'Dynamite', 12	ABCDEFGHIJKLMNOPQRST	1.68726	0.307022	1.06964	2.30489
Lagerstroemia caudata, 10	ABCDEFGHIJKLMNOPQRST	1.65894	0.307022	1.04131	2.27656
Lagerstroemia caudata, 9	ABCDEFGHIJKLMNOPQRST	1.64171	0.307022	1.02409	2.25933
Lagerstroemia speciosa, 9	ABCDEFGHIJKLMNOPQRST	1.6132	0.307022	0.995579	2.23082
Lagerstroemia speciosa, 8	ABCDEFGHIJKLMNOPQRST	1.59463	0.307022	0.977012	2.21226
Lagerstroemia subcostata, 4	CDEFGHIJKLMNOPQRST	1.57854	0.307022	0.960921	2.19617
Lagerstroemia indica 'Dynamite', 4	ABCDEFGHIJKLMNOPQRST	1.56422	0.307022	0.946601	2.18185
Lagerstroemia speciosa, 7	ABCDEFGHIJKLMNOPQRST	1.50135	0.307022	0.883732	2.11898
Lagerstroemia limii, 4	BDEFGHIJKLMNOPQRST	1.47351	0.307022	0.855883	2.09113
Lagerstroemia fauriei 'Kiowa', 4	ABCDEFGHIJKLMNOPQRST	1.40604	0.307022	0.788416	2.02366
Lagerstroemia caudata, 12	ABCDEFGHIJKLMNOPQRST	1.36789	0.307022	0.750266	1.98551
Lagerstroemia speciosa, 10	ABCDEFGHIJKLMNOPQRST	1.34734	0.307022	0.729719	1.96496
Lagerstroemia speciosa, 5	ABCDEFGHIJKLMNOPQRST	1.33923	0.307022	0.721611	1.95686
Lagerstroemia caudata, 5	ABCDEFGHIJKLMNOPQRST	1.33637	0.307022	0.718748	1.95399
Lagerstroemia speciosa, 11	ABCDEFGHIJKLMNOPQRST	1.32595	0.307022	0.708331	1.94358
Lagerstroemia speciosa, 12	ABCDEFGHIJKLMNOPQRST	1.31614	0.307022	0.698515	1.93376
Lagerstroemia speciosa, 6	ABCDEFGHIJKLMNOPQRST	1.28578	0.307022	0.668155	1.9034
Lagerstroemia caudata, 11	ABCDEFGHIJKLMNOPQRST	1.17519	0.307022	0.557565	1.79281
Lagerstroemia fauriei 'Kiowa', 2	DEFGHIJKLMNOPQRST	0.912398	0.307022	0.294775	1.53002
Lagerstroemia caudata, 4	EFGHIJKLMNOPQRST	0.865898	0.307022	0.248276	1.48352
Lagerstroemia subcostata, 3	FMNOPST	0.86257	0.307022	0.244948	1.48019
Lagerstroemia indica 'Dynamite', 2	EFGHIJKLMNOPQRST	0.847193	0.307022	0.229571	1.46482
Lagerstroemia fauriei 'Kiowa', 3	FGHIJKLMNOPQRST	0.804991	0.307022	0.187369	1.42261
Lagerstroemia caudata, 2	FGHIJKLMNOPQRST	0.793404	0.307022	0.175781	1.41103
Lagerstroemia subcostata, 1	FMNOPST	0.793404	0.307022	0.175781	1.41103
Lagerstroemia subcostata, 2	FMNOPST	0.793404	0.307022	0.175781	1.41103
Lagerstroemia fauriei 'Kiowa', 1	HNQRST	0.759585	0.307022	0.141962	1.37721
Lagerstroemia caudata, 1	IJKLMNOPQRST	0.706858	0.307022	0.0892354	1.32448
Lagerstroemia indica 'Dynamite', 3	JLOPQRST	0.641426	0.307022	0.0238039	1.25905
Lagerstroemia speciosa, 4	KLMNPRST	0.619111	0.307022	0.00148827	1.23673
Lagerstroemia limii, 2	KLMNPRST	0.580121	0.307022	-0.0375017	1.19774
Lagerstroemia caudata, 3	KLMNPRST	0.560414	0.307022	-0.0572088	1.17804
Lagerstroemia indica 'Dynamite', 1	LPRT	0.53402	0.307022	-0.0836026	1.15164
Lagerstroemia limii, 3	MNPST	0.482386	0.307022	-0.135237	1.10001
Lagerstroemia speciosa, 3	MNPST	0.333333	0.307022	-0.284289	0.950956
Lagerstroemia speciosa, 1	NST	0.30103	0.307022	-0.316593	0.918653
Lagerstroemia speciosa, 2	NST	0.30103	0.307022	-0.316593	0.918653
Lagerstroemia limii, 1	NST	0.281699	0.307022	-0.335923	0.899322
